# Supplementary material for: Clinical Implication of PD-L1 Expression in Patients with Endometrial Cancer
Source: Biomedicines. 2023 Oct 1;11(10):2691. doi: 10.3390/biomedicines11102691 (PMC10603999; doi:10.3390/biomedicines11102691)
Supplement: Supplementary file 1 [file biomedicines-11-02691-s001.zip]

Archive with 1 entries (1 files):
- biomedicines-2569266-supplementary.pdf
